# Supplementary material for: Leveraging Electron Beam-Inactivated Multi-Strain Staphylococcus Vaccine for Preventing BCO Lameness in Broiler Chickens
Source: Vaccines (Basel). 2025 Sep 4;13(9):946. doi: 10.3390/vaccines13090946 (PMC12474430; doi:10.3390/vaccines13090946)
Supplement: Supplementary file 1 [file vaccines-13-00946-s001.zip]

Archive with 1 entries (1 files):
- vaccines-3832129-supplementary.pdf
